# Supplementary material for: Price dispersion of generic medications
Source: PLoS One. 2019 Nov 18;14(11):e0225280. doi: 10.1371/journal.pone.0225280 (PMC6860932; doi:10.1371/journal.pone.0225280)
Supplement: S1 File — (XLSX) [file pone.0225280.s001.xlsx]

## Sheet: DATA no duplicates or Target
Generic name	Brand Name	Disease	Units	Dosage (mg)	CVS	Giant	Giant Eagle	K-Mart	Rite Aid	Shoprite	Walgreens,	Walmart
Donepezil	Aricept	Alzheimer's Disease	30	10	55.95	6.52	6.52	15.53	54.22	6.52	54.22	9
Rivastigmine	Exelon	Alzheimer's Disease	30	9.5	125.66	202.23	202.38	233.9	161.07	216.25	149.86	157.64
Memantine	Namenda	Alzheimer's Disease	30	28	95.81	22.41	22.41	27.03	118.95	22.41	116	21.96
Galantamine ER	Razadyne ER	Alzheimer's Disease	30	16	146.48	198.81	199.31	242.57	175.82	198.69	175.82	124.04
Duloxetine	Cymbalta	depression	30	60	33.3	19.01	19.01	18.8	38.81	19.01	54.29	9
Escitalopram	Lexapro	depression	30	10	25.89	7.35	7.35	15.39	48.13	7.35	48.03	9
Fluoxetine	Prozac	depression	30	20	16.59	5.29	5.29	9.16	9.25	5.29	10	4
Desyrel	Trazodone	depression	30	50	7.99	6.98	7.01	7.01	9.99	7.01	7.99	4
Sertraline	Zoloft	depression	30	100	17.1	8.63	8.63	11.94	14.06	8.63	15	9
Quetiapine	Seroquel	schizophrenia	30	100	14	11.85	11.85	14.39	35.33	11.85	72.8	9
Aripiprazole	Abilify	schizophrenia	30	5	212.85	21.67	21.52	25.28	298.22	22.63	253.69	29.97
Risperidone	Risperdal	schizophrenia	30	1	36.06	7.46	7.46	14.1	23.94	7.46	34.41	4
Olanzapine	Zyprexa	schizophrenia	30	5	97.46	13.14	13.14	16.96	56.3	13.14	91.6	9
Prochlorperazine	Compazine	schizophrenia	30	10	15.43	12.53	12.53	14.58	17.25	12.53	10	8.73
Pioglitazone	Actos	diabetes	30	30	85.24	10.45	10.45	17.9	95.01	10.45	92.5	9
Glyburide	Micronas	diabetes	60	5	12.54	16.47	16.47	15.69	23.21	16.47	13.6	17.63
Metformin	Glucophage	diabetes	60	500	7.71	5.33	5.33	4.2	15.4	5.33	5	4
Glipizide	Glucotrol	diabetes	60	10	7.93	6.98	7.84	11.43	12.13	7.84	7.93	4
Glimepiride	Amaryl	diabetes	60	4	23.2	15.92	15.92	15.33	26.01	15.92	20	10
Lisinopril	Zestril	hypertension	30	20	6.63	5.94	5.94	4	9.81	3.98	5	4
MetoprololER	ToprolXL	hypertension	30	25	16.59	13.65	16.3	14.9	13.65	13.65	9.9	9.09
Losartan	Cozaar	hypertension	90	50	15	6.52	6.52	12.66	13.15	6.52	14.16	4
Amlodipine	Norvasc	hypertension	30	10	14.76	7.17	7.17	12.99	13.36	7.17	13.78	4
Hydrochlorothiazide	Microzide	hypertension	90	25	5.07	5.1	5.1	4	5.68	4.98	5	4
Lovastatin	Mevacor	High cholesterol	30	10	36.63	14.43	13.98	15.27	35.63	14.43	20	20.48
Pravastatin	Pravachol	High cholesterol	90	40	43.87	27.68	27.68	35.11	42.87	27.68	43.87	28.94
Rosuvastatin	Crestor	High cholesterol	90	20	49	20.25	32.73	30.46	158.46	35.82	177.58	20.34
Simvastatin	Zocor	High cholesterol	90	20	34	11.18	11.18	26.31	33.32	11.18	20	10
Atorvastatin	Lipitor	High cholesterol	30	40	18.9	10.11	10.11	17.58	17.42	10.11	18.42	9
Prednisone	Prednisone	osteoarthritis	10	20	4.86	5.28	4.85	6.23	7.34	5.26	4.83	4.14
Ibuprofen	Ibuprofen	osteoarthritis	30	800	8.13	6.92	6.92	8.5	10.05	6.92	7.56	4.76
Meloxicam	Mobic	osteoarthritis	30	15	13.51	5.29	5.29	6	12.49	5.29	10	4
Naproxen	Naprosyn	osteoarthritis	60	500	12.74	12.29	9.88	11.33	18.93	12.29	10	9.58
Diclofenac	Voltaren	osteoarthritis	1 tube	100g	21.63	39.46	39.31	44.64	25.45	41.69	24.02	24.27
Estradiol	Estrace	osteoporosis	90	1	35.1	79.29	79.04	79.04	36.21	71.88	35.06	38.2
Alendronate	Fosamax	osteoporosis	4	70	16.79	6.36	6.36	10.87	13.04	6.36	15	7.25
Raloxifene	Evista	osteoporosis	90	60	166.98	80.68	80.18	99.97	196.76	86.65	196.76	70.42
Estradiol/Norethindrone	Activella	osteoporosis	28	0.5	38.86	90.09	90.34	90.09	46.33	90.34	47.2	42.9
Amoxicillin	Amoxil	urinary tract infection	30	500	8.32	6.98	8.51	9.06	9.72	8.51	5	5.5
Amoxicillin/Clavulanate	Augmentin	urinary tract infection	20	875/125	24.72	14.66	14.66	14.59	25.15	14.66	26.15	25.03
Cephalexin	Keflex	urinary tract infection	28	500	12.56	8.48	12.06	10.99	13.27	12.06	12.56	7.46
Doxycycline	Morgidox	urinary tract infection	20	100	20	14.08	13.85	15.98	18.39	14.66	19.39	17.89
Sulfamethoxazole / Trimethoprim	Bactrim	urinary tract infection	20	800/160	9.27	6.28	6.28	8.27	11.05	6.28	9.27	9.32
Albuterol	Ventolin	asthma	inhaler	18g/90mcg	52.13	45.02	52.11	59.81	59.81	52.11	29.63	48.92
Montelukast	singulair	asthma	30	10	16.5	10.05	12.81	16.56	38.63	12.81	39.63	13.26
Fluticasone/salmeterol	advair	asthma	inhaler	250mcg/50mcg	135.74	191.98	191.63	276.16	143.72	199.4	135.74	132.68
Methylprednisolone	medrol	asthma	21	4	13.42	14.75	16.48	16.48	18.01	16.73	13.38	15.58
